# Supplementary material for: In-vitro antibiotic resistance phenotypes of respiratory and enteric bacterial isolates from weaned dairy heifers in California
Source: PLoS One. 2021 Nov 24;16(11):e0260292. doi: 10.1371/journal.pone.0260292 (PMC8612539; doi:10.1371/journal.pone.0260292)
Supplement: S1 File — (XLSX) [file pone.0260292.s001.xlsx]

## Sheet: Sheet1
Drug	Ampicillin	Ampicillin	Ampicillin	Ampicillin	Ampicillin	Ceftiofur	Ceftiofur	Ceftiofur	Ceftiofur	Ceftiofur	Clindamycin	Clindamycin	Clindamycin	Clindamycin	Clindamycin	Danofloxacin	Danofloxacin	Danofloxacin	Danofloxacin	Danofloxacin	Enrofloxacin	Enrofloxacin	Enrofloxacin	Enrofloxacin	Enrofloxacin	Florfenicol	Florfenicol	Florfenicol	Florfenicol	Florfenicol	Gamithromycin	Gamithromycin	Gamithromycin	Gamithromycin	Gamithromycin	Gentamicin	Gentamicin	Gentamicin	Gentamicin	Gentamicin	Neomycin	Neomycin	Neomycin	Neomycin	Neomycin	Penicillin	Penicillin	Penicillin	Penicillin
Isolate	P. mult	M. haem	H. somni	E. coli	Entero spp.	P. mult	M. haem	H. somni	E. coli	Entero spp.	P. mult	M. haem	H. somni	E. coli	Entero spp.	P. mult	M. haem	H. somni	E. coli	Entero spp.	P. mult	M. haem	H. somni	E. coli	Entero spp.	P. mult	M. haem	H. somni	E. coli	Entero spp.	P. mult	M. haem	H. somni	E. coli	Entero spp.	P. mult	M. haem	H. somni	E. coli	Entero spp.	P. mult	M. haem	H. somni	E. coli	Entero spp.	P. mult	M. haem	H. somni	E. coli
Animal
1				2					0.5					>16					<=0.12					<=0.12					4					>8					<=1					<=4					>8
2				4	<=0.25				0.5	>8				>16	<=0.25				<=0.12	0.25				<=0.12	0.25				>8	2				4	<=1				<=1	8				<=4	<=4				>8
3		<=0.25	<=0.25	4			<=0.25	<=0.25	0.5			16	NI	>16			0.5	<=0.12	<=0.12			0.5	<=0.12	<=0.12			1	<=0.25	4			<=1	<=1	8			4	8	<=1			>32	32	<=4			0.25	<=0.12	>8
4			0.5	0.5				<=0.25	<=0.25				NI	>16				<=0.12	<=0.12				<=0.12	<=0.12				1	>8				<=1	8				8	<=1				32	<=4				<=0.12	>8
5				4					<=0.25					>16					<=0.12					<=0.12					>8					8					<=1					<=4					>8
6				4					0.5					>16					<=0.12					<=0.12					>8					4					<=1					<=4					>8
7			<=0.25	4				<=0.25	0.5				NI	>16				<=0.12	<=0.12				<=0.12	<=0.12				1	>8				<=1	4				4	<=1				16	<=4				<=0.12	>8
8		<=0.25		4			<=0.25		0.5			16		>16			0.5		<=0.12			0.5		<=0.12			1		4			<=1		8			2		<=1			>32		32			0.25		>8
9				>16					1					>16					>1					>2					>8					>8					<=1					<=4					>8
10	<=0.25			2		<=0.25			<=0.25		>16			>16		>1			<=0.12		1			<=0.12		8			4		8			8		4			<=1		>32			>32		0.25			>8
11	<=0.25			4		<=0.25			<=0.25		>16			>16		1			<=0.12		1			<=0.12		8			2		8			8		2			<=1		>32			<=4		0.25			>8
12	<=0.25			>16		<=0.25			0.5		>16			>16		>1			>1		1			>2		8			>8		8			8		4			<=1		>32			<=4		0.25			>8
13		<=0.25		>16			<=0.25		>8			16		>16			0.5		<=0.12			0.5		<=0.12			1		8			<=1		8			2		<=1			>32		<=4			0.25		>8
14			<=0.25	>16				<=0.25	>8				NI	>16				<=0.12	0.5				<=0.12	0.5				1	>8				<=1	>8				4	<=1				16	32				<=0.12	>8
15			<=0.25	2				<=0.25	<=0.25				NI	>16				<=0.12	<=0.12				<=0.12	<=0.12				<=0.25	>8				<=1	4				16	<=1				32	<=4				0.25	>8
16				4					0.5					>16					<=0.12					<=0.12					>8					8					<=1					<=4					>8
17			<=0.25	>16				<=0.25	0.5				NI	>16				<=0.12	0.25				<=0.12	0.5				1	>8				<=1	>8				<=1	<=1				16	>32				<=0.12	>8
18		<=0.25	<=0.25	4			<=0.25	<=0.25	0.5			16	NI	>16			0.5	<=0.12	<=0.12			0.5	<=0.12	<=0.12			2	<=0.25	>8			<=1	<=1	8			2	16	<=1			>32	32	<=4			<=0.12	<=0.12	>8
19	<=0.25			4		<=0.25			<=0.25		>16			>16		>1			<=0.12		1			<=0.12		8			2		8			8		4			<=1		>32			<=4		0.25			>8
20			<=0.25	4				<=0.25	0.5				NI	>16				<=0.12	<=0.12				<=0.12	<=0.12				1	>8				<=1	4				<=1	<=1				<=4	<=4				<=0.12	>8
21		<=0.25		4			<=0.25		0.5			16		>16			0.5		<=0.12			0.5		<=0.12			2		>8			<=1		8			2		<=1			>32		<=4			0.25		>8
22				2					0.5					>16					<=0.12					<=0.12					4					8					<=1					<=4					>8
23	<=0.25		<=0.25	4		<=0.25		<=0.25	0.5		>16		NI	>16		1		<=0.12	<=0.12		1		<=0.12	<=0.12		8		<=0.25	4		4		<=1	8		4		16	<=1		>32		32	<=4		<=0.12		<=0.12	>8
24				4					0.5					>16					<=0.12					<=0.12					>8					8					<=1					<=4					>8
25		<=0.25		4			<=0.25		0.5			>16		>16			0.5		0.5			0.5		0.5			2		>8			4		8			4		<=1			>32		32			0.25		>8
26	<=0.25			2		<=0.25			0.5		>16			>16		>1			<=0.12		2			<=0.12		8			4		4			8		4			<=1		>32			<=4		0.25			>8
27		<=0.25		>16			<=0.25		8			16		>16			0.25		0.5			0.5		1			1		>8			4		4			4		8			>32		>32			0.25		>8
28		>16		2			2		0.5			16		>16			>1		<=0.12			1		<=0.12			1		4			2		4			2		<=1			8		<=4			>8		>8
29				4					0.5					>16					0.25					0.5					>8					8					8					>32					>8
30	<=0.25	<=0.25		4		<=0.25	<=0.25		0.5		>16	16		>16		1	0.5		<=0.12		1	0.5		<=0.12		>8	1		>8		8	<=1		4		4	2		<=1		>32	>32		<=4		<=0.12	<=0.12		>8
31		>16		4			<=0.25		0.5			16		>16			>1		<=0.12			1		<=0.12			1		>8			2		4			4		<=1			16		<=4			>8		>8
32		<=0.25		>16			<=0.25		>8			8		>16			0.25		>1			0.25		>2			1		>8			<=1		4			4		<=1			>32		>32			<=0.12		>8
33				>16					8					>16					>1					>2					>8					4					<=1					<=4					>8
34	<=0.25	<=0.25		2		<=0.25	<=0.25		<=0.25		>16	16		>16		>1	0.5		<=0.12		2	0.5		<=0.12		8	1		>8		8	<=1		4		4	4		<=1		>32	>32		<=4		<=0.12	<=0.12		>8
35				>16	1				8	>8				>16	>16				>1	>1				>2	>2				>8	>8				8	>8				<=1	16				<=4	>32				>8
36	<=0.25	<=0.25		4		<=0.25	<=0.25		0.5		>16	16		>16		>1	0.5		<=0.12		2	0.5		<=0.12		8	1		>8		4	4		4		4	4		<=1		>32	>32		<=4		<=0.12	<=0.12		>8
37	<=0.25	<=0.25		>16		<=0.25	<=0.25		>8		>16	16		>16		>1	0.5		<=0.12		2	1		<=0.12		8	1		>8		4	4		4		4	4		<=1		>32	>32		>32		0.25	<=0.12		>8
38				>16					0.5					>16					0.25					0.5					4					8					<=1					<=4					>8
39				>16					>8					>16					>1					>2					>8					8					<=1					<=4					>8
40		<=0.25		2			<=0.25		<=0.25			8		>16			0.5		<=0.12			0.5		<=0.12			1		>8			<=1		4			4		<=1			>32		<=4			<=0.12		>8
41		<=0.25		>16			<=0.25		>8			16		>16			0.5		<=0.12			0.5		<=0.12			1		>8			<=1		>8			2		<=1			>32		<=4			<=0.12		>8
42				2	1				<=0.25	8				>16	16				<=0.12	1				<=0.12	0.5				>8	2				4	<=1				<=1	8				<=4	>32				>8
43		<=0.25		>16			<=0.25		8			16		>16			0.5		>1			0.5		>2			2		>8			<=1		4			4		<=1			>32		>32			0.25		>8
44				2	1				<=0.25	2				>16	16				<=0.12	1				<=0.12	0.5				4	2				8	2				<=1	16				<=4	>32				>8
45			<=0.25	2				<=0.25	<=0.25				NI	>16				<=0.12	<=0.12				<=0.12	<=0.12				1	>8				<=1	8				4	<=1				32	<=4				<=0.12	>8
46	<=0.25	<=0.25		>16		<=0.25	<=0.25		<=0.25		>16	16		>16		<=0.12	0.5		<=0.12		<=0.12	0.5		<=0.12		0.5	1		>8		<=1	4		4		8	4		<=1		>32	>32		<=4		<=0.12	<=0.12		>8
47				2					0.5					>16					<=0.12					<=0.12					>8					4					<=1					<=4					>8
48	<=0.25			4		<=0.25			<=0.25		>16			>16		>1			<=0.12		2			<=0.12		>8			>8		8			8		8			<=1		>32			<=4		<=0.12			>8
49	<=0.25	<=0.25		2		<=0.25	<=0.25		0.5		>16	16		>16		>1	0.5		<=0.12		2	0.5		<=0.12		8	1		>8		8	2		4		4	4		<=1		>32	>32		<=4		0.25	<=0.12		>8
50		>16		4			<=0.25		0.5			16		>16			0.5		<=0.12			0.5		<=0.12			1		>8			4		4			4		<=1			>32		<=4			>8		>8
51		<=0.25		>16			<=0.25		0.5			16		>16			0.5		0.25			0.5		0.25			1		>8			<=1		8			2		<=1			>32		>32			0.25		>8
52		<=0.25		2			<=0.25		0.5			16		>16			0.5		<=0.12			0.5		<=0.12			1		2			<=1		4			2		<=1			>32		<=4			<=0.12		>8
53		<=0.25	<=0.25	>16			<=0.25	<=0.25	0.5			8	NI	>16			0.5	<=0.12	<=0.12			0.5	<=0.12	<=0.12			2	1	>8			<=1	<=1	8			4	4	<=1			>32	32	>32			<=0.12	<=0.12	>8
54	<=0.25			4		<=0.25			<=0.25		>16			>16		>1			<=0.12		1			<=0.12		8			4		8			2		2			<=1		>32			<=4		0.25			>8
55	<=0.25	<=0.25		4		<=0.25	<=0.25		0.5		>16	8		>16		>1	0.5		<=0.12		1	0.5		<=0.12		8	1		>8		8	<=1		8		2	2		<=1		>32	32		<=4		<=0.12	<=0.12		>8
56		<=0.25		4			<=0.25		0.5			16		>16			0.5		<=0.12			0.5		<=0.12			1		4			<=1		8			2		<=1			>32		<=4			<=0.12		>8
57		<=0.25		>16			<=0.25		>8			>16		>16			>1		>1			>2		>2			>8		>8			>8		>8			16		>16			>32		>32			0.25		>8
58	<=0.25			4		<=0.25			<=0.25		>16			>16		>1			<=0.12		2			<=0.12		4			>8		<=1			8		4			<=1		>32			<=4		0.25			>8
59				4					0.5					>16					0.5					0.5					>8					8					<=1					<=4					>8
60	<=0.25	<=0.25		4		<=0.25	<=0.25		0.5		>16	16		>16		>1	0.5		<=0.12		1	1		<=0.12		>8	2		>8		8	>8		4		4	4		<=1		>32	>32		<=4		0.25	0.25		>8
61	16	>16		1		<=0.25	<=0.25		<=0.25		>16	>16		>16		>1	>1		0.25		>2	>2		0.25		>8	>8		>8		8	8		>8		2	2		<=1		>32	>32		<=4		>8	>8		8
62				4					0.5					>16					<=0.12					<=0.12					>8					8					<=1					<=4					>8
63	<=0.25			4		<=0.25			0.5		>16			>16		>1			<=0.12		2			<=0.12		8			>8		8			8		4			<=1		>32			<=4		0.25			>8
64	<=0.25	<=0.25		4		<=0.25	<=0.25		0.5		>16	16		>16		>1	0.25		<=0.12		2	0.25		<=0.12		4	2		>8		<=1	<=1		8		4	2		<=1		>32	32		<=4		0.25	0.25		>8
65	16	>16		2		<=0.25	<=0.25		<=0.25		>16	>16		>16		>1	>1		>1		>2	>2		>2		>8	>8		>8		8	8		>8		2	2		<=1		>32	>32		>32		>8	>8		>8
66	<=0.25	<=0.25		4		<=0.25	<=0.25		0.5		>16	16		>16		>1	0.5		<=0.12		2	0.5		<=0.12		8	2		>8		>8	>8		>8		4	4		2		>32	>32		>32		0.25	0.25		>8
67	<=0.25	<=0.25		2		<=0.25	<=0.25		<=0.25		>16	>16		>16		>1	>1		>1		2	>2		1		8	>8		>8		8	8		4		2	2		<=1		>32	>32		<=4		0.25	0.25		>8
68		<=0.25		4			<=0.25		0.5			16		>16			0.5		<=0.12			0.5		<=0.12			2		4			<=1		8			2		<=1			32		32			0.25		>8
69	<=0.25			4		<=0.25			0.5		>16			>16		>1			<=0.12		2			<=0.12		>8			>8		>8			8		2			<=1		>32			<=4		<=0.12			>8
70		<=0.25		4			<=0.25		0.5			>16		>16			>1		<=0.12			>2		<=0.12			>8		>8			>8		>8			16		<=1			>32		<=4			0.5		>8
71				4					0.5					>16					<=0.12					<=0.12					>8					8					2					<=4					>8
72		<=0.25		4			<=0.25		0.5			16		>16			0.5		<=0.12			0.5		<=0.12			2		>8			<=1		4			2		<=1			>32		<=4			0.25		>8
73	<=0.25			4		<=0.25			0.5		>16			>16		1			<=0.12		1			<=0.12		8			4		8			8		2			<=1		>32			<=4		0.25			>8
74		>16		4			<=0.25		0.5			>16		>16			>1		<=0.12			>2		<=0.12			>8		>8			8		8			2		<=1			>32		<=4			>8		>8
75	<=0.25			4		<=0.25			0.5		>16			>16		>1			<=0.12		2			<=0.12		8			>8		8			8		2			<=1		>32			<=4		0.25			>8
76	<=0.25	<=0.25		2		<=0.25	<=0.25		0.5		>16	16		>16		>1	0.5		<=0.12		1	0.5		<=0.12		8	1		>8		8	<=1		8		2	2		<=1		>32	32		<=4		<=0.12	<=0.12		>8
77	<=0.25			2		<=0.25			0.5		>16			>16		1			<=0.12		0.5			<=0.12		0.5			>8		>8			4		2			<=1		>32			>32		<=0.12			>8
78	<=0.25			2		<=0.25			0.5		>16			>16		>1			<=0.12		1			<=0.12		8			>8		8			8		2			<=1		>32			<=4		<=0.12			>8
79				4	1				0.5	4				>16	16				<=0.12	1				<=0.12	1				>8	4				8	2				<=1	16				<=4	>32				>8
80	<=0.25	>16		4		<=0.25	<=0.25		0.5		>16	>16		>16		>1	0.5		<=0.12		1	0.5		<=0.12		8	2		2		>8	2		4		4	4		<=1		>32	>32		<=4		<=0.12	>8		>8
81				4					0.5					>16					<=0.12					<=0.12					>8					8					<=1					<=4					>8
82	<=0.25	<=0.25		>16		<=0.25	<=0.25		0.5		>16	>16		>16		>1	>1		<=0.12		1	>2		<=0.12		8	>8		>8		>8	>8		>8		4	16		<=1		>32	>32		<=4		0.25	0.25		>8
83	<=0.25	<=0.25	<=0.25	2		<=0.25	<=0.25	<=0.25	<=0.25		>16	8	NI	>16		>1	<=0.12	<=0.12	<=0.12		1	<=0.12	<=0.12	<=0.12		0.5	0.5	0.5	>8		>8	<=1	<=1	4		4	2	16	<=1		>32	8	32	<=4		<=0.12	0.5	<=0.12	>8
84		<=0.25		4			<=0.25		<=0.25			>16		>16			0.5		<=0.12			0.5		<=0.12			>8		>8			>8		8			2		<=1			>32		<=4			0.5		>8
85		<=0.25		4			<=0.25		0.5			16		>16			>1		<=0.12			2		<=0.12			2		4			4		8			4		<=1			>32		<=4			<=0.12		>8
86		<=0.25		2			<=0.25		0.5			16		>16			>1		>1			2		>2			2		>8			2		>8			4		<=1			>32		32			<=0.12		>8
87		<=0.25		1			<=0.25		<=0.25			16		>16			>1		<=0.12			2		<=0.12			2		>8			2		8			4		<=1			>32		<=4			<=0.12		>8
88	<=0.25		<=0.25	2	<=0.25	<=0.25		<=0.25	<=0.25	0.5	>16		NI	>16	<=0.25	<=0.12		<=0.12	<=0.12	0.25	<=0.12		<=0.12	<=0.12	0.25	4		0.5	>8	2	>8		<=1	8	<=1	8		4	<=1	4	>32		32	<=4	8	<=0.12		<=0.12	>8
89				2					<=0.25					>16					<=0.12					<=0.12					>8					8					<=1					<=4					>8
90				4					0.5					>16					<=0.12					<=0.12					>8					>8					<=1					<=4					>8
91				4	<=0.25				0.5	0.5				>16	<=0.25				<=0.12	0.25				<=0.12	0.25				>8	2				8	<=1				<=1	4				<=4	8				>8
92	<=0.25		<=0.25	2	0.5	<=0.25		<=0.25	<=0.25	>8	>16		NI	>16	2	1		<=0.12	>1	1	0.5		<=0.12	1	1	0.5		0.5	>8	2	>8		<=1	4	2	4		16	<=1	2	>32		>32	<=4	16	<=0.12		<=0.12	>8
93			<=0.25	2				<=0.25	<=0.25				NI	>16				<=0.12	>1				<=0.12	1				<=0.25	>8				<=1	4				4	<=1				8	<=4				<=0.12	>8
94	<=0.25			4		<=0.25			0.5		>16			>16		>1			>1		2			>2		4			>8		8			>8		4			2		>32			<=4		<=0.12			>8
95				2					<=0.25					>16					1					1					>8					4					2					<=4					>8
96				2					<=0.25					>16					<=0.12					<=0.12					>8					4					<=1					<=4					>8
97				2					0.5					>16					<=0.12					<=0.12					>8					4					<=1					>32					>8
98	<=0.25			4		<=0.25			0.5		>16			>16		>1			<=0.12		2			<=0.12		8			2		8			8		4			<=1		>32			<=4		<=0.12			>8
99			<=0.25	4				<=0.25	0.5				NI	>16				<=0.12	<=0.12				<=0.12	<=0.12				0.5	4				<=1	8				16	<=1				>32	<=4				<=0.12	>8
100		<=0.25	<=0.25	2			<=0.25	<=0.25	<=0.25			16	NI	>16			>1	<=0.12	<=0.12			2	<=0.12	<=0.12			2	0.5	>8			2	<=1	4			4	16	<=1			>32	>32	<=4			<=0.12	<=0.12	>8
101				1					<=0.25					>16					<=0.12					<=0.12					>8					8					<=1					<=4					4
102				2					0.5					>16					<=0.12					<=0.12					>8					8					<=1					<=4					>8
103		<=0.25		>16			<=0.25		0.5			16		>16			0.5		<=0.12			0.5		<=0.12			1		4			4		8			4		<=1			>32		<=4			<=0.12		>8
104	<=0.25			4		<=0.25			<=0.25		>16			>16		1			<=0.12		0.5			<=0.12		0.5			>8		>8			8		2			<=1		>32			<=4		<=0.12			>8
105			<=0.25	4				<=0.25	0.5				NI	>16				<=0.12	<=0.12				<=0.12	<=0.12				0.5	>8				<=1	8				16	<=1				32	<=4				<=0.12	>8
106				2					0.5					>16					>1					>2					>8					>8					<=1					>32					>8
107		<=0.25	<=0.25	2			<=0.25	<=0.25	<=0.25			16	NI	>16			0.5	<=0.12	<=0.12			0.5	<=0.12	<=0.12			2	0.5	>8			2	<=1	8			4	16	<=1			>32	>32	<=4			<=0.12	<=0.12	>8
108		<=0.25	<=0.25	4			<=0.25	<=0.25	<=0.25			16	NI	>16			0.5	<=0.12	<=0.12			0.5	<=0.12	<=0.12			2	1	>8			2	<=1	8			4	16	<=1			>32	>32	<=4			<=0.12	<=0.12	>8
109			<=0.25	2				<=0.25	<=0.25				NI	>16				<=0.12	<=0.12				<=0.12	<=0.12				0.5	>8				<=1	8				16	<=1				>32	<=4				<=0.12	>8
110			<=0.25	4				<=0.25	0.5				NI	>16				<=0.12	<=0.12				<=0.12	<=0.12				0.5	>8				<=1	4				16	<=1				>32	<=4				<=0.12	>8
111				2	<=0.25				<=0.25	0.5				>16	<=0.25				>1	0.25				>2	0.25				4	2				4	<=1				<=1	4				>32	16				>8
112		<=0.25		2			<=0.25		<=0.25			>16		>16			0.5		<=0.12			0.5		<=0.12			>8		>8			>8		8			2		<=1			>32		>32			0.25		>8
113		<=0.25		4			<=0.25		0.5			>16		>16			>1		>1			>2		1			>8		>8			>8		4			16		<=1			>32		<=4			0.5		>8
114				4					0.5					>16					<=0.12					<=0.12					4					8					<=1					<=4					>8
115	<=0.25			>16		<=0.25			4		>16			>16		<=0.12			1		<=0.12			1		8			>8		>8			>8		4			<=1		32			>32		<=0.12			>8
116				2					0.5					>16					>1					1					>8					4					<=1					<=4					>8
117	<=0.25		<=0.25	2		<=0.25		<=0.25	<=0.25		>16		NI	>16		>1		<=0.12	<=0.12		>2		<=0.12	<=0.12		0.5		0.5	>8		8		<=1	>8		4		4	<=1		>32		16	>32		0.25		<=0.12	>8
118	<=0.25			4		<=0.25			0.5		>16			>16		>1			0.5		2			0.5		8			>8		8			8		4			<=1		>32			<=4		<=0.12			>8
119				8					1					>16					>1					>2					>8					>8					<=1					<=4					>8
120				>16					0.5					>16					1					1					>8					>8					<=1					>32					>8
121	<=0.25	>16	<=0.25	2		<=0.25	<=0.25	<=0.25	0.5		>16	>16	NI	>16		<=0.12	0.5	<=0.12	<=0.12		<=0.12	0.5	<=0.12	<=0.12		8	2	0.5	>8		>8	4	<=1	8		4	4	4	<=1		>32	>32	16	<=4		0.25	>8	<=0.12	>8
122		<=0.25		1	1		<=0.25		0.5	>8		16		>16	>16		0.5		<=0.12	1		0.5		<=0.12	1		2		>8	>8		8		8	>8		4		8	16		>32		>32	>32		0.25		8
123		0.5	<=0.25	2	1		<=0.25	<=0.25	<=0.25	>8		>16	NI	>16	8		>1	<=0.12	<=0.12	0.5		>2	<=0.12	<=0.12	0.5		>8	<=0.25	>8	2		>8	<=1	8	<=1		16	8	<=1	8		>32	32	<=4	16		1	<=0.12	>8
124	0.5		<=0.25	4		<=0.25		<=0.25	0.5		>16		NI	>16		>1		<=0.12	>1		1		<=0.12	>2		1		<=0.25	>8		8		<=1	>8		4		8	2		>32		32	<=4		0.25		<=0.12	>8
125	<=0.25			2		<=0.25			0.5		>16			>16		>1			<=0.12		1			<=0.12		8			>8		8			<=1		4			<=1		>32			<=4		0.25			>8
126		>16		8			<=0.25		0.5			>16		>16			>1		>1			2		>2			>8		>8			>8		>8			4		<=1			>32		<=4			>8		>8
127			<=0.25	2				<=0.25	0.5				NI	>16				<=0.12	<=0.12				<=0.12	<=0.12				<=0.25	>8				<=1	8				8	<=1				32	<=4				<=0.12	>8
128	<=0.25		<=0.25	>16		<=0.25		<=0.25	8		>16		NI	>16		<=0.12		<=0.12	<=0.12		<=0.12		<=0.12	<=0.12		8		0.5	>8		>8		<=1	4		4		8	<=1		>32		16	<=4		<=0.12		<=0.12	>8
129				4					0.5					>16					1					1					>8					4					<=1					<=4					>8
130			>16	4				<=0.25	0.5				NI	>16				<=0.12	<=0.12				<=0.12	<=0.12				1	>8				4	4				>16	<=1				16	<=4				<=0.12	>8
131	<=0.25			2		<=0.25			0.5		>16			>16		>1			>1		>2			2		>8			>8		>8			4		16			<=1		>32			<=4		0.25			>8
132			<=0.25	>16				<=0.25	>8				NI	>16				<=0.12	0.5				<=0.12	0.5				0.5	>8				<=1	8				8	<=1				16	>32				<=0.12	>8
133		<=0.25		4	0.5		<=0.25		0.5	>8		>16		>16	<=0.25		>1		<=0.12	1		>2		<=0.12	1		>8		>8	2		>8		8	<=1		2		<=1	16		>32		<=4	32		0.5		>8
134				4					0.5					>16					<=0.12					<=0.12					>8					8					<=1					<=4					>8
135	<=0.25	<=0.25	<=0.25	2		<=0.25	<=0.25	<=0.25	0.5		>16	>16	NI	>16		>1	>1	<=0.12	<=0.12		>2	>2	<=0.12	<=0.12		>8	>8	0.5	8		>8	>8	<=1	8		8	>16	8	<=1		>32	>32	16	<=4		0.25	0.25	<=0.12	>8
136	<=0.25			4		<=0.25			0.5		>16			>16		<=0.12			<=0.12		<=0.12			<=0.12		8			>8		>8			8		4			<=1		>32			<=4		0.25			>8
137				4					0.5					>16					1					0.5					>8					8					<=1					>32					>8
138		>16		4			<=0.25		<=0.25			>16		>16			>1		>1			2		>2			>8		>8			>8		>8			4		<=1			>32		<=4			>8		>8
139				1					<=0.25					>16					0.25					0.25					>8					>8					<=1					<=4					8
140	<=0.25		<=0.25	4		<=0.25		<=0.25	0.5		>16		NI	>16		>1		<=0.12	<=0.12		1		<=0.12	<=0.12		0.5		0.5	4		>8		<=1	8		4		8	<=1		>32		16	<=4		0.25		<=0.12	>8
141		<=0.25	<=0.25	4			<=0.25	<=0.25	0.5			>16	NI	>16			>1	<=0.12	<=0.12			>2	<=0.12	<=0.12			>8	<=0.25	>8			>8	<=1	>8			16	4	<=1			>32	16	>32			<=0.12	<=0.12	>8
142		<=0.25	<=0.25	4			<=0.25	<=0.25	0.5			>16	NI	>16			>1	<=0.12	<=0.12			1	<=0.12	<=0.12			2	1	>8			>8	>8	8			4	8	<=1			>32	>32	<=4			0.25	<=0.12	>8
143				>16					2					>16					1					1					>8					>8					<=1					>32					>8
144	<=0.25		<=0.25	>16		<=0.25		<=0.25	8		>16		NI	>16		1		<=0.12	>1		1		<=0.12	>2		8		<=0.25	>8		8		<=1	>8		4		8	<=1		>32		>32	<=4		<=0.12		<=0.12	>8
145		<=0.25		8			<=0.25		0.5			8		>16			>1		<=0.12			1		<=0.12			>8		>8			2		>8			4		<=1			>32		>32			0.25		>8
146	<=0.25		<=0.25	2		<=0.25		<=0.25	<=0.25		>16		NI	>16		1		<=0.12	0.5		1		<=0.12	0.5		8		0.5	>8		8		4	8		4		>16	<=1		>32		>32	<=4		<=0.12		<=0.12	>8
147			<=0.25	>16				<=0.25	8				NI	>16				<=0.12	>1				<=0.12	>2				1	>8				>8	>8				16	<=1				>32	>32				<=0.12	>8
148				2					<=0.25					>16					0.25					0.25					>8					8					<=1					<=4					>8
149		<=0.25		2			<=0.25		<=0.25			8		>16			<=0.12		<=0.12			<=0.12		<=0.12			0.5		4			2		8			2		<=1			<=4		<=4			<=0.12		>8
150	<=0.25			4		<=0.25			0.5		>16			>16		<=0.12			<=0.12		<=0.12			<=0.12		8			>8		>8			>8		4			<=1		>32			>32		<=0.12			>8
151	<=0.25	<=0.25	<=0.25	1		<=0.25	<=0.25	<=0.25	<=0.25		>16	8	NI	>16		<=0.12	<=0.12	<=0.12	<=0.12		<=0.12	<=0.12	<=0.12	<=0.12		8	0.5	0.5	>8		>8	2	<=1	8		4	2	8	<=1		32	<=4	32	<=4		<=0.12	0.25	<=0.12	8
152		<=0.25		2			<=0.25		<=0.25			16		>16			>1		<=0.12			1		<=0.12			2		>8			4		4			2		<=1			8		<=4			<=0.12		>8
153	<=0.25		<=0.25	>16		<=0.25		<=0.25	<=0.25		>16		NI	>16		1		<=0.12	<=0.12		1		<=0.12	<=0.12		8		<=0.25	>8		>8		<=1	8		4		8	<=1		>32		>32	<=4		<=0.12		<=0.12	>8
154		<=0.25	<=0.25	4			<=0.25	<=0.25	0.5			8	NI	>16			<=0.12	<=0.12	0.5			<=0.12	<=0.12	0.5			0.5	1	>8			<=1	>8	8			2	16	<=1			8	>32	<=4			0.5	<=0.12	>8
155	<=0.25			2		<=0.25			<=0.25		>16			>16		>1			<=0.12		0.5			<=0.12		0.5			>8		8			4		4			<=1		>32			32		0.25			>8
156			<=0.25	>16				<=0.25	8				NI	>16				<=0.12	0.5				<=0.12	1				1	>8				>8	>8				16	<=1				32	>32				<=0.12	>8
157	<=0.25		<=0.25	4		<=0.25		<=0.25	0.5		>16		NI	>16		>1		<=0.12	<=0.12		2		<=0.12	<=0.12		8		<=0.25	>8		4		<=1	8		4		8	<=1		>32		>32	<=4		<=0.12		<=0.12	>8
158				4	1				0.5	>8				>16	>16				<=0.12	1				<=0.12	0.5				>8	2				8	>8				<=1	16				>32	>32				>8
159		16		2			<=0.25		<=0.25			>16		>16			>1		<=0.12			1		<=0.12			>8		>8			>8		4			4		<=1			>32		<=4			>8		>8
160	<=0.25			4		<=0.25			<=0.25		>16			>16		<=0.12			<=0.12		<=0.12			<=0.12		8			>8		>8			>8		4			<=1		32			>32		<=0.12			>8
161				2					<=0.25					>16					<=0.12					<=0.12					>8					>8					<=1					>32					>8
162		8		>16			<=0.25		8			>16		>16			>1		>1			1		>2			>8		>8			>8		8			4		<=1			>32		<=4			>8		>8
163				4					0.5					>16					<=0.12					<=0.12					>8					8					<=1					<=4					>8
164	<=0.25			4		<=0.25			<=0.25		>16			>16		<=0.12			<=0.12		<=0.12			<=0.12		8			>8		>8			8		4			<=1		32			<=4		<=0.12			>8
165	<=0.25			2		<=0.25			<=0.25		>16			>16		<=0.12			<=0.12		<=0.12			<=0.12		8			>8		>8			8		4			<=1		32			32		<=0.12			>8
166				2					<=0.25					>16					<=0.12					<=0.12					>8					4					<=1					<=4					>8
167	<=0.25			4		<=0.25			0.5		>16			>16		<=0.12			<=0.12		<=0.12			<=0.12		0.5			8		<=1			8		4			<=1		>32			<=4		<=0.12			>8
168	<=0.25			2	1	<=0.25			<=0.25	>8	>16			>16	<=0.25	>1			<=0.12	0.5	2			<=0.12	0.5	1			2	2	8			8	<=1	4			<=1	8	>32			<=4	32	0.25			>8
169	<=0.25			4	1	<=0.25			0.5	>8	>16			>16	<=0.25	<=0.12			<=0.12	0.5	<=0.12			<=0.12	0.5	0.5			8	2	<=1			8	<=1	4			<=1	8	>32			<=4	16	<=0.12			>8
170	8	>16		4		<=0.25	<=0.25		0.5		>16	16		>16		<=0.12	<=0.12		<=0.12		<=0.12	<=0.12		<=0.12		>8	>8		4		2	2		8		4	4		<=1		>32	>32		<=4		>8	>8		>8
171	<=0.25	<=0.25		4	0.5	<=0.25	<=0.25		0.5	>8	>16	8		>16	16	<=0.12	<=0.12		<=0.12	0.5	<=0.12	<=0.12		<=0.12	0.5	0.5	1		4	4	<=1	<=1		8	<=1	4	2		<=1	4	>32	<=4		<=4	8	<=0.12	0.5		>8
172	<=0.25	>16		2		<=0.25	<=0.25		<=0.25		>16	16		>16		<=0.12	<=0.12		<=0.12		<=0.12	<=0.12		<=0.12		0.5	>8		2		<=1	2		8		4	4		<=1		>32	>32		<=4		<=0.12	>8		>8
173	<=0.25	>16		>16		<=0.25	<=0.25		0.5		>16	16		>16		>1	<=0.12		<=0.12		2	<=0.12		<=0.12		1	1		>8		>8	2		4		4	4		<=1		>32	>32		<=4		0.25	>8		>8
174	<=0.25			>16		<=0.25			0.5		>16			>16		<=0.12			<=0.12		<=0.12			<=0.12		0.5			4		<=1			8		4			<=1		>32			<=4		<=0.12			>8
175	<=0.25			4	1	1			0.5	>8	>16			>16	>16	<=0.12			<=0.12	>1	<=0.12			<=0.12	1	0.5			8	4	<=1			8	>8	4			<=1	8	>32			<=4	>32	<=0.12			>8
176	<=0.25		<=0.25	>16		<=0.25		<=0.25	0.5		>16		NI	>16		<=0.12		<=0.12	<=0.12		<=0.12		<=0.12	<=0.12		0.5		<=0.25	4		<=1		<=1	8		4		<=1	<=1		>32		32	<=4		<=0.12		<=0.12	>8
177	<=0.25			>16	1	<=0.25			8	>8	>16			>16	16	<=0.12			<=0.12	>1	<=0.12			<=0.12	2	0.5			>8	4	<=1			8	<=1	4			<=1	8	16			<=4	32	<=0.12			>8
178	<=0.25			4		<=0.25			0.5		>16			>16		<=0.12			<=0.12		<=0.12			<=0.12		0.5			>8		<=1			8		4			<=1		>32			<=4		<=0.12			>8
179	<=0.25	>16		4		<=0.25	<=0.25		<=0.25		>16	8		>16		<=0.12	<=0.12		<=0.12		<=0.12	<=0.12		<=0.12		0.5	>8		4		<=1	<=1		8		4	4		<=1		>32	>32		<=4		<=0.12	>8		>8
180		>16		4			<=0.25		0.5			16		>16			<=0.12		<=0.12			<=0.12		<=0.12			>8		4			<=1		8			2		4			>32		<=4			>8		>8
181				2	1				<=0.25	>8				>16	<=0.25				<=0.12	0.5				<=0.12	0.5				>8	2				>8	<=1				<=1	8				32	32				>8
182	<=0.25			2	2	<=0.25			0.5	>8	>16			>16	<=0.25	<=0.12			<=0.12	1	<=0.12			<=0.12	0.5	0.5			4	2	4			8	<=1	4			<=1	8	>32			<=4	32	<=0.12			>8
183		>16	<=0.25	4	1		<=0.25	<=0.25	0.5	4		16	NI	>16	16		<=0.12	<=0.12	<=0.12	1		<=0.12	<=0.12	<=0.12	0.5		>8	<=0.25	>8	2		<=1	<=1	8	2		2	<=1	<=1	8		>32	32	<=4	32		>8	<=0.12	>8
184				4					0.5					>16					<=0.12					<=0.12					4					8					<=1					<=4					>8
185				4					0.5					>16					<=0.12					<=0.12					>8					8					<=1					<=4					>8
186		>16	<=0.25	4			<=0.25	<=0.25	0.5			8	NI	>16			<=0.12	<=0.12	<=0.12			<=0.12	<=0.12	<=0.12			>8	<=0.25	4			<=1	<=1	8			4	<=1	<=1			>32	>32	<=4			>8	<=0.12	>8
187		>16		>16	2		<=0.25		<=0.25	>8		16		>16	<=0.25		<=0.12		<=0.12	0.5		<=0.12		<=0.12	0.5		>8		>8	2		2		4	<=1		2		8	8		>32		32	16		>8		>8
188		>16		>16			<=0.25		>8			16		>16			<=0.12		>1			<=0.12		2			>8		>8			<=1		2			2		<=1			>32		<=4			>8		>8
189				2					<=0.25					>16					>1					1					>8					8					<=1					<=4					>8
190		<=0.25		>16	2		<=0.25		8	>8		16		>16	<=0.25		<=0.12		<=0.12	0.5		<=0.12		<=0.12	0.5		1		>8	2		<=1		8	<=1		2		<=1	8		8		>32	32		0.5		>8
191		>16		2			<=0.25		<=0.25			16		>16			<=0.12		<=0.12			<=0.12		<=0.12			>8		4			2		8			4		<=1			>32		<=4			>8		>8
192	<=0.25	<=0.25		4		<=0.25	<=0.25		0.5		>16	8		>16		<=0.12	<=0.12		<=0.12		<=0.12	<=0.12		<=0.12		0.5	1		>8		<=1	<=1		4		4	2		<=1		>32	<=4		<=4		<=0.12	0.25		>8
193	<=0.25			>16		<=0.25			8		>16			>16		<=0.12			<=0.12		<=0.12			<=0.12		0.5			>8		<=1			4		4			<=1		16			<=4		<=0.12			>8
194				4	0.5				0.5	>8				>16	16				<=0.12	0.5				<=0.12	0.5				4	2				8	<=1				<=1	4				<=4	8				>8
195	<=0.25			2	1	<=0.25			<=0.25	>8	8			>16	<=0.25	<=0.12			<=0.12	0.5	<=0.12			<=0.12	0.5	0.5			4	2	2			8	<=1	4			<=1	8	32			<=4	32	<=0.12			>8
196	<=0.25		<=0.25	1		<=0.25		<=0.25	0.5		>16		NI	>16		<=0.12		<=0.12	<=0.12		<=0.12		<=0.12	<=0.12		0.5		<=0.25	>8		<=1		<=1	8		4		8	<=1		8		>32	>32		<=0.12		<=0.12	8
197	<=0.25			4	0.5	<=0.25			<=0.25	4	>16			>16	0.5	<=0.12			<=0.12	0.5	<=0.12			<=0.12	0.5	0.5			>8	2	2			8	<=1	4			<=1	8	>32			<=4	16	<=0.12			>8
198	<=0.25		<=0.25	>16		<=0.25		<=0.25	>8		>16		NI	>16		>1		<=0.12	0.25		2		<=0.12	0.25		1		<=0.25	>8		>8		<=1	4		4		8	<=1		>32		>32	<=4		0.25		<=0.12	>8
199	<=0.25			4		<=0.25			0.5		>16			>16		<=0.12			0.5		<=0.12			0.5		0.5			>8		<=1			8		4			<=1		>32			<=4		<=0.12			>8
200	<=0.25		<=0.25	4		<=0.25		<=0.25	0.5		>16		NI	>16		<=0.12		<=0.12	0.25		<=0.12		<=0.12	0.25		0.5		<=0.25	>8		<=1		<=1	8		4		8	<=1		>32		>32	<=4		<=0.12		<=0.12	>8
201	<=0.25	>16		2		<=0.25	<=0.25		<=0.25		>16	16		>16		<=0.12	<=0.12		<=0.12		<=0.12	<=0.12		<=0.12		0.5	>8		4		<=1	2		8		4	2		<=1		>32	>32		<=4		<=0.12	>8		>8
202		>16		1			<=0.25		<=0.25			8		>16			<=0.12		<=0.12			<=0.12		<=0.12			1		4			2		8			4		<=1			>32		<=4			>8		>8
203	<=0.25			4		<=0.25			0.5		>16			>16		<=0.12			<=0.12		<=0.12			<=0.12		0.5			>8		<=1			8		4			<=1		32			<=4		<=0.12			>8
204	<=0.25			2		<=0.25			<=0.25		>16			>16		<=0.12			<=0.12		<=0.12			<=0.12		0.5			4		<=1			8		4			<=1		>32			<=4		<=0.12			>8
205	<=0.25			2		<=0.25			<=0.25		>16			>16		>1			<=0.12		2			<=0.12		1			>8		>8			>8		4			<=1		>32			>32		0.25			>8
206	<=0.25		<=0.25	2		<=0.25		<=0.25	0.5		>16		NI	>16		<=0.12		<=0.12	<=0.12		<=0.12		<=0.12	<=0.12		0.5		<=0.25	4		<=1		<=1	8		4		8	<=1		>32		>32	<=4		<=0.12		<=0.12	>8
207	<=0.25			>16		<=0.25			>8		>16			>16		<=0.12			<=0.12		<=0.12			<=0.12		0.5			>8		<=1			8		4			<=1		>32			<=4		<=0.12			>8
208	<=0.25		<=0.25	4		<=0.25		<=0.25	<=0.25		>16		NI	>16		<=0.12		<=0.12	<=0.12		<=0.12		<=0.12	<=0.12		0.5		<=0.25	4		<=1		<=1	8		4		8	<=1		>32		>32	<=4		<=0.12		<=0.12	>8
209	<=0.25	>16		4		<=0.25	<=0.25		<=0.25		>16	16		>16		<=0.12	<=0.12		<=0.12		<=0.12	<=0.12		<=0.12		0.5	1		4		<=1	2		8		4	4		<=1		32	>32		<=4		<=0.12	>8		>8
210	<=0.25		<=0.25	2		<=0.25		<=0.25	<=0.25		>16		NI	>16		>1		<=0.12	<=0.12		2		<=0.12	<=0.12		1		<=0.25	4		>8		<=1	8		4		8	<=1		>32		>32	>32		0.25		<=0.12	>8
211		>16		2	1		<=0.25		0.5	>8		16		>16	<=0.25		<=0.12		<=0.12	1		<=0.12		<=0.12	0.5		>8		>8	2		2		8	<=1		2		<=1	8		8		<=4	>32		>8		>8
212			<=0.25	>16				<=0.25	>8				NI	>16				<=0.12	0.5				<=0.12	1				<=0.25	>8				<=1	4				4	<=1				32	<=4				<=0.12	>8
213	<=0.25			>16		<=0.25			<=0.25		>16			>16		<=0.12			<=0.12		<=0.12			<=0.12		0.5			>8		<=1			8		4			2		>32			>32		<=0.12			>8
214				4	0.5				0.5	8				>16	2				<=0.12	>1				<=0.12	1				4	2				8	4				<=1	16				<=4	>32				>8
215			<=0.25	2				<=0.25	0.5				NI	>16				<=0.12	<=0.12				<=0.12	<=0.12				<=0.25	4				<=1	4				8	<=1				>32	<=4				<=0.12	>8
216	<=0.25		<=0.25	>16		<=0.25		<=0.25	<=0.25		>16		NI	>16		<=0.12		<=0.12	<=0.12		<=0.12		<=0.12	<=0.12		0.5		<=0.25	>8		<=1		<=1	4		4		8	<=1		>32		>32	<=4		<=0.12		<=0.12	>8
217				1					<=0.25					>16					<=0.12					<=0.12					4					8					<=1					<=4					>8
218			<=0.25	2				<=0.25	0.5				NI	>16				<=0.12	<=0.12				<=0.12	<=0.12				<=0.25	4				<=1	4				8	<=1				>32	<=4				<=0.12	>8
219			<=0.25	4				<=0.25	0.5				NI	>16				<=0.12	0.25				<=0.12	0.25				<=0.25	>8				<=1	8				8	<=1				>32	<=4				<=0.12	>8
220		>16		4			<=0.25		<=0.25			16		>16			<=0.12		<=0.12			<=0.12		<=0.12			>8		>8			2		8			4		<=1			>32		<=4			>8		>8
221		16		2			<=0.25		<=0.25			16		>16			<=0.12		<=0.12			<=0.12		<=0.12			>8		4			<=1		8			4		<=1			>32		<=4			>8		>8
222				2	0.5				<=0.25	>8				>16	16				<=0.12	0.5				<=0.12	0.5				2	2				8	<=1				<=1	8				<=4	>32				>8
223	<=0.25	>16		4	0.5	<=0.25	<=0.25		0.5	>8	>16	8		>16	8	>1	<=0.12		0.5	0.5	>2	<=0.12		0.5	0.25	1	>8		>8	2	8	2		8	<=1	4	4		2	8	>32	>32		<=4	16	0.25	>8		>8
224			<=0.25	2				<=0.25	<=0.25				NI	>16				<=0.12	<=0.12				<=0.12	<=0.12				<=0.25	>8				<=1	8				8	<=1				>32	<=4				<=0.12	>8
225				4					0.5					>16					<=0.12					<=0.12					>8					8					<=1					<=4					>8
226				>16					>8					>16					>1					>2					>8					8					<=1					<=4					>8
227	<=0.25			2		<=0.25			<=0.25		>16			>16		<=0.12			>1		<=0.12			1		0.5			>8		<=1			2		2			<=1		>32			<=4		<=0.12			>8
228			<=0.25	2	1			<=0.25	0.5	>8			NI	>16	2			<=0.12	<=0.12	0.5			<=0.12	<=0.12	0.5			<=0.25	>8	2			<=1	2	8			2	<=1	8			32	<=4	>32			<=0.12	>8
229	<=0.25			8		<=0.25			0.5		>16			>16		>1			>1		2			>2		8			>8		8			>8		2			<=1		>32			<=4		<=0.12			>8
230			<=0.25	4	2			<=0.25	0.5	>8			NI	>16	2			<=0.12	0.5	0.5			<=0.12	1	0.5			<=0.25	>8	2			<=1	8	8			<=1	<=1	8			32	<=4	>32			<=0.12	>8
231				4					0.5					>16					0.5					0.5					>8					8					<=1					<=4					>8
232				4					0.5					>16					0.5					0.25					>8					8					<=1					<=4					>8
233	<=0.25	>16	<=0.25	4		<=0.25	<=0.25	<=0.25	<=0.25		>16	16	NI	>16		>1	>1	<=0.12	<=0.12		2	1	<=0.12	<=0.12		0.5	2	1	>8		8	2	<=1	2		4	4	2	<=1		>32	>32	>32	16		<=0.12	>8	<=0.12	>8
234	<=0.25			2		<=0.25			0.5		>16			>16		>1			<=0.12		2			<=0.12		8			>8		8			8		4			<=1		>32			<=4		<=0.12			>8
235				2	1				<=0.25	>8				>16	>16				0.5	0.5				0.25	0.5				>8	2				4	>8				<=1	4				<=4	>32				>8
236				4	0.5				0.5	>8				>16	8				<=0.12	>1				<=0.12	2				>8	2				8	<=1				<=1	4				<=4	8				>8
237	<=0.25	<=0.25		4		<=0.25	<=0.25		1		>16	16		>16		>1	>1		<=0.12		>2	1		<=0.12		8	1		>8		8	4		8		4	4		<=1		>32	8		<=4		<=0.12	0.25		>8
238			<=0.25	4				<=0.25	<=0.25				NI	16				<=0.12	<=0.12				<=0.12	<=0.12				<=0.25	>8				<=1	4				<=1	<=1				16	<=4				<=0.12	>8
239			<=0.25	2	0.5			<=0.25	0.5	2			NI	>16	<=0.25			<=0.12	<=0.12	>1			<=0.12	<=0.12	2			1	4	2			<=1	4	4			2	<=1	4			32	<=4	<=4			<=0.12	>8
240				4					0.5					>16					<=0.12					<=0.12					>8					8					<=1					<=4					>8
241	<=0.25	>16	<=0.25	4	2	<=0.25	<=0.25	<=0.25	0.5	>8	>16	16	NI	>16	>16	>1	>1	<=0.12	<=0.12	0.5	>2	1	<=0.12	<=0.12	0.5	8	2	<=0.25	>8	2	8	4	<=1	8	>8	4	4	2	<=1	4	>32	>32	32	<=4	>32	<=0.12	>8	<=0.12	>8
242			<=0.25	2				<=0.25	0.5				NI	>16				<=0.12	<=0.12				<=0.12	<=0.12				<=0.25	4				<=1	4				2	2				32	<=4				<=0.12	>8
243			<=0.25	4				<=0.25	0.5				NI	>16				<=0.12	<=0.12				<=0.12	<=0.12				<=0.25	4				<=1	8				<=1	2				32	<=4				<=0.12	>8
244				4	0.5				0.5	>8				>16	16				<=0.12	0.5				<=0.12	0.5				8	2				>8	<=1				<=1	4				<=4	8				>8
245	<=0.25		<=0.25	4		<=0.25		<=0.25	1		>16		NI	>16		>1		<=0.12	<=0.12		>2		<=0.12	<=0.12		0.5		1	>8		8		<=1	8		4		<=1	<=1		>32		>32	<=4		<=0.12		0.25	>8
246			<=0.25	8	1			<=0.25	0.5	>8			NI	>16	16			<=0.12	>1	0.5			<=0.12	>2	0.5			<=0.25	>8	2			<=1	8	<=1			2	<=1	8			32	<=4	16			<=0.12	>8
247	<=0.25		<=0.25	4	2	<=0.25		<=0.25	0.5	>8	>16		NI	>16	>16	1		<=0.12	<=0.12	0.5	0.5		<=0.12	<=0.12	0.5	0.5		<=0.25	>8	4	8		<=1	2	>8	4		<=1	<=1	4	>32		32	<=4	>32	<=0.12		<=0.12	>8
248			<=0.25	>16				<=0.25	0.5				NI	>16				<=0.12	<=0.12				<=0.12	<=0.12				<=0.25	>8				<=1	8				<=1	<=1				<=4	<=4				<=0.12	>8
249				8					0.5					>16					<=0.12					<=0.12					8					8					<=1					<=4					>8
250	<=0.25		<=0.25	4	0.5	<=0.25		<=0.25	0.5	>8	>16		NI	>16	16	>1		<=0.12	<=0.12	0.25	1		<=0.12	<=0.12	0.25	8		<=0.25	4	2	8		<=1	8	<=1	2		<=1	<=1	8	>32		32	<=4	16	<=0.12		<=0.12	>8
251			<=0.25	4				<=0.25	0.5				NI	>16				<=0.12	<=0.12				<=0.12	<=0.12				<=0.25	>8				<=1	8				<=1	<=1				32	<=4				<=0.12	>8
252		<=0.25	<=0.25	4	1		<=0.25	<=0.25	0.5	>8		16	NI	>16	>16		0.25	<=0.12	<=0.12	>1		0.5	<=0.12	<=0.12	>2		2	<=0.25	>8	4		8	<=1	8	>8		4	2	<=1	8		>32	32	<=4	>32		0.25	<=0.12	>8
253		<=0.25		4			<=0.25		0.5			16		>16			0.5		<=0.12			0.5		<=0.12			2		>8			8		8			4		<=1			>32		<=4			0.25		>8
254	<=0.25		<=0.25	4		<=0.25		<=0.25	0.5		>16		NI	>16		>1		<=0.12	<=0.12		2		<=0.12	<=0.12		>8		<=0.25	>8		8		<=1	8		4		<=1	<=1		>32		32	<=4		0.25		0.25	>8
255	<=0.25			4		<=0.25			0.5		>16			>16		>1			<=0.12		2			<=0.12		4			>8		8			8		4			<=1		>32			<=4		<=0.12			>8
256				4					0.5					>16					<=0.12					<=0.12					>8					8					<=1					<=4					>8
257				4					0.5					>16					<=0.12					<=0.12					>8					8					<=1					<=4					>8
258	<=0.25		<=0.25	4		<=0.25		<=0.25	0.5		>16		NI	>16		<=0.12		<=0.12	<=0.12		<=0.12		<=0.12	<=0.12		0.5		<=0.25	8		<=1		<=1	>8		4		4	<=1		>32		>32	<=4		<=0.12		<=0.12	>8
259		16	<=0.25	4			<=0.25	<=0.25	0.5			>16	NI	>16			>1	<=0.12	>1			>2	<=0.12	>2			>8	<=0.25	>8			>8	<=1	8			2	8	<=1			>32	>32	<=4			>8	<=0.12	>8
260		<=0.25		4			<=0.25		0.5			16		>16			0.5		<=0.12			0.5		<=0.12			2		>8			8		8			4		<=1			>32		<=4			<=0.12		>8
261	<=0.25			4		<=0.25			0.5		>16			>16		>1			<=0.12		2			<=0.12		8			>8		8			8		2			<=1		>32			<=4		<=0.12			>8
262	<=0.25	>16	<=0.25	4		<=0.25	<=0.25	<=0.25	0.5		>16	16	NI	>16		>1	>1	<=0.12	1		1	1	<=0.12	1		>8	2	1	>8		8	4	<=1	8		4	2	4	<=1		>32	>32	32	>32		<=0.12	>8	<=0.12	>8
263				4					<=0.25					>16					<=0.12					<=0.12					>8					8					<=1					<=4					>8
264			<=0.25	4				<=0.25	0.5				NI	>16				<=0.12	<=0.12				<=0.12	<=0.12				<=0.25	4				<=1	8				4	<=1				8	<=4				<=0.12	>8
265			4	4				<=0.25	0.5				NI	>16				<=0.12	<=0.12				<=0.12	<=0.12				<=0.25	>8				<=1	8				>16	<=1				>32	<=4				8	>8
266			<=0.25	2				<=0.25	<=0.25				NI	>16				<=0.12	<=0.12				<=0.12	<=0.12				<=0.25	2				<=1	4				8	<=1				>32	<=4				<=0.12	>8
267			<=0.25	2				<=0.25	<=0.25				NI	>16				<=0.12	<=0.12				<=0.12	<=0.12				<=0.25	>8				<=1	2				8	<=1				>32	<=4				<=0.12	>8
268				4	<=0.25				0.5	0.5				>16	>16				<=0.12	0.25				<=0.12	0.25				>8	2				8	>8				<=1	4				<=4	8				>8
269	<=0.25		<=0.25	4		<=0.25		<=0.25	0.5		>16		NI	>16		0.25		<=0.12	<=0.12		<=0.12		<=0.12	<=0.12		0.5		<=0.25	>8		<=1		<=1	8		4		4	2		>32		>32	<=4		<=0.12		<=0.12	>8
270	<=0.25			>16		<=0.25			0.5		>16			>16		>1			<=0.12		2			<=0.12		8			>8		8			8		4			<=1		>32			<=4		<=0.12			>8
271			<=0.25	2				<=0.25	<=0.25				NI	>16				<=0.12	<=0.12				<=0.12	<=0.12				<=0.25	>8				<=1	2				8	<=1				>32	<=4				<=0.12	>8
272			4	4				<=0.25	<=0.25				NI	>16				<=0.12	<=0.12				<=0.12	<=0.12				<=0.25	4				<=1	8				>16	<=1				>32	<=4				8	>8
273				8					<=0.25					>16					<=0.12					<=0.12					4					8					<=1					<=4					>8
274	<=0.25		<=0.25	8		<=0.25		<=0.25	0.5		>16		NI	>16		>1		<=0.12	>1		>2		<=0.12	>2		>8		1	>8		8		<=1	8		4		4	<=1		>32		32	<=4		<=0.12		<=0.12	>8
275	<=0.25			2		<=0.25			<=0.25		>16			>16		>1			0.25		2			0.25		>8			>8		8			4		4			<=1		>32			<=4		0.25			>8
276	<=0.25		<=0.25	4		<=0.25		<=0.25	0.5		>16		NI	>16		>1		<=0.12	<=0.12		>2		<=0.12	<=0.12		0.5		<=0.25	>8		8		<=1	8		4		<=1	<=1		>32		<=4	<=4		0.25		<=0.12	>8
277	<=0.25			4		<=0.25			<=0.25		>16			>16		0.25			<=0.12		<=0.12			<=0.12		0.5			>8		<=1			8		4			<=1		>32			<=4		<=0.12			>8
278	<=0.25		<=0.25	4		<=0.25		<=0.25	0.5		>16		NI	>16		>1		<=0.12	<=0.12		2		<=0.12	<=0.12		>8		<=0.25	4		8		<=1	8		4		8	<=1		>32		>32	<=4		<=0.12		<=0.12	>8
279	<=0.25			2		<=0.25			0.5		>16			>16		1			<=0.12		0.5			<=0.12		1			>8		8			8		4			<=1		>32			<=4		0.25			>8
280	<=0.25		1	4		<=0.25		<=0.25	0.5		>16		NI	>16		>1		<=0.12	<=0.12		0.5		<=0.12	<=0.12		0.5		<=0.25	>8		>8		<=1	8		4		>16	<=1		>32		>32	<=4		0.25		0.5	>8
281			<=0.25	2				<=0.25	0.5				NI	>16				<=0.12	0.25				<=0.12	0.25				<=0.25	>8				<=1	8				8	2				>32	<=4				<=0.12	>8
282		>16		4	1		<=0.25		0.5	>8		>16		>16	4		>1		<=0.12	1		>2		<=0.12	1		>8		4	1		>8		8	<=1		2		<=1	8		>32		<=4	16		>8		>8
283			<=0.25	4				<=0.25	0.5				NI	>16				<=0.12	<=0.12				<=0.12	<=0.12				<=0.25	8				<=1	8				4	<=1				>32	<=4				0.25	>8
284	<=0.25			4		<=0.25			1		>16			>16		>1			<=0.12		2			<=0.12		8			>8		>8			8		8			<=1		>32			<=4		0.25			>8
285	<=0.25			>16	1	<=0.25			>8	>8	>16			>16	>16	>1			<=0.12	1	1			<=0.12	1	>8			2	4	>8			4	>8	2			<=1	16	>32			<=4	>32	0.25			>8
286				>16					0.5					>16					<=0.12					<=0.12					8					8					<=1					>32					>8
287	<=0.25	<=0.25		1		<=0.25	<=0.25		0.5		>16	>16		>16		>1	0.5		<=0.12		2	0.5		<=0.12		>8	2		>8		8	8		8		2	4		4		>32	>32		>32		0.25	0.25		>8
288		<=0.25	<=0.25	4			<=0.25	<=0.25	<=0.25			16	NI	>16			<=0.12	<=0.12	<=0.12			<=0.12	<=0.12	<=0.12			0.5	<=0.25	4			<=1	<=1	>8			2	16	<=1			8	>32	<=4			0.5	<=0.12	>8
289				4	<=0.25				0.5	8				>16	8				<=0.12	0.5				<=0.12	0.5				2	2				4	<=1				<=1	4				<=4	16				>8
290	<=0.25			1	<=0.25	<=0.25			0.5	8	>16			>16	16	<=0.12			<=0.12	0.5	<=0.12			<=0.12	0.5	>8			>8	2	8			8	<=1	4			<=1	4	>32			>32	16	0.25			>8
291		<=0.25	<=0.25	2			<=0.25	<=0.25	0.5			16	NI	>16			<=0.12	<=0.12	<=0.12			<=0.12	<=0.12	<=0.12			0.5	0.5	>8			<=1	<=1	8			2	8	8			8	32	>32			<=0.12	<=0.12	>8
292			<=0.25	>16				<=0.25	0.5				NI	>16				<=0.12	<=0.12				<=0.12	<=0.12				<=0.25	>8				<=1	8				16	<=1				>32	>32				<=0.12	>8
293		<=0.25		>16			<=0.25		>8			>16		>16			0.5		<=0.12			0.5		<=0.12			2		>8			8		8			4		<=1			>32		<=4			0.25		>8
294	<=0.25			2		<=0.25			<=0.25		>16			>16		<=0.12			<=0.12		<=0.12			<=0.12		>8			>8		8			2		4			<=1		>32			<=4		0.25			>8
295	<=0.25			4		<=0.25			0.5		>16			>16		<=0.12			0.25		<=0.12			0.25		8			>8		>8			8		2			8		>32			>32		0.25			>8
296	<=0.25		<=0.25	2	<=0.25	<=0.25		<=0.25	<=0.25	>8	>16		NI	>16	16	>1		<=0.12	<=0.12	0.5	1		<=0.12	<=0.12	0.5	0.5		<=0.25	>8	2	8		<=1	8	<=1	2		8	<=1	8	>32		>32	<=4	32	<=0.12		<=0.12	>8
297				4					0.5					>16					<=0.12					<=0.12					8					4					<=1					<=4					>8
298		<=0.25		>16	<=0.25		<=0.25		0.5	<=0.25		>16		>16	<=0.25		0.5		<=0.12	0.5		0.5		<=0.12	0.5		8		>8	2		>8		8	<=1		2		<=1	4		>32		<=4	16		<=0.12		>8
299		<=0.25		4			<=0.25		<=0.25			>16		>16			0.5		<=0.12			0.5		<=0.12			>8		>8			>8		8			2		<=1			>32		<=4			0.25		>8
300		<=0.25		>16			<=0.25		0.5			8		>16			<=0.12		<=0.12			<=0.12		<=0.12			1		>8			<=1		4			2		<=1			<=4		<=4			<=0.12		>8
301				4	<=0.25				0.5	8				>16	0.5				<=0.12	0.5				<=0.12	0.5				>8	2				8	<=1				<=1	4				<=4	16				>8
302		<=0.25		4			<=0.25		<=0.25			>16		>16			0.5		<=0.12			0.5		<=0.12			>8		>8			>8		4			2		<=1			>32		<=4			<=0.12		>8
303				1					<=0.25					>16					<=0.12					<=0.12					2					8					<=1					<=4					>8
304		<=0.25		>16			<=0.25		0.5			>16		>16			0.5		<=0.12			0.5		<=0.12			8		>8			>8		8			2		<=1			>32		<=4			<=0.12		>8
305				4					<=0.25					>16					<=0.12					<=0.12					2					8					<=1					<=4					>8
306		<=0.25	<=0.25	4			<=0.25	<=0.25	0.5			16	NI	>16			<=0.12	<=0.12	<=0.12			<=0.12	<=0.12	<=0.12			0.5	<=0.25	4			<=1	<=1	8			2	8	<=1			<=4	>32	<=4			<=0.12	<=0.12	>8
307	<=0.25			4		<=0.25			<=0.25		>16			>16		<=0.12			<=0.12		<=0.12			<=0.12		>8			>8		8			8		4			<=1		>32			<=4		0.25			>8
308		<=0.25		>16			<=0.25		0.5			16		>16			<=0.12		<=0.12			<=0.12		<=0.12			0.5		>8			<=1		8			2		<=1			8		<=4			<=0.12		>8
309		<=0.25		4			<=0.25		0.5			16		>16			<=0.12		<=0.12			<=0.12		<=0.12			0.5		>8			<=1		8			2		<=1			8		>32			<=0.12		>8
310	<=0.25			4	1	<=0.25			0.5	>8	>16			>16	>16	<=0.12			<=0.12	>1	<=0.12			<=0.12	1	>8			4	4	8			8	>8	4			<=1	4	>32			<=4	>32	0.25			>8
311	<=0.25			2		<=0.25			<=0.25		>16			>16		<=0.12			<=0.12		<=0.12			<=0.12		8			>8		8			4		4			<=1		>32			16		0.25			>8
312	<=0.25			4		<=0.25			<=0.25		>16			>16		>1			<=0.12		1			<=0.12		8			>8		>8			4		<=1			<=1		>32			<=4		<=0.12			>8
313	<=0.25	<=0.25		4		<=0.25	<=0.25		0.5		>16	16		>16		>1	0.5		<=0.12		1	0.5		<=0.12		>8	2		4		>8	>8		8		2	4		<=1		>32	>32		32		0.25	0.25		>8
314				2					<=0.25					>16					<=0.12					<=0.12					>8					4					<=1					<=4					>8
315	<=0.25			2		<=0.25			<=0.25		>16			>16		>1			0.25		1			0.5		>8			4		>8			8		4			<=1		>32			<=4		0.25			>8
316	<=0.25			4		<=0.25			<=0.25		>16			>16		>1			<=0.12		1			<=0.12		>8			>8		>8			>8		4			<=1		>32			32		0.25			>8
317				>16					8					>16					0.5					0.25					>8					>8					2					>32					>8
318	<=0.25	<=0.25		2		<=0.25	<=0.25		0.5		>16	8		>16		<=0.12	0.25		<=0.12		<=0.12	0.25		<=0.12		0.5	1		>8		8	8		4		4	2		<=1		>32	>32		>32		0.25	<=0.12		>8
319	<=0.25			2		<=0.25			<=0.25		>16			>16		<=0.12			<=0.12		<=0.12			<=0.12		0.5			>8		8			4		4			<=1		>32			<=4		0.25			>8
320	<=0.25	<=0.25		8	<=0.25	<=0.25	<=0.25		0.5	8	>16	16		>16	4	>1	<=0.12		<=0.12	0.5	1	<=0.12		<=0.12	0.5	8	1		4	1	>8	<=1		8	<=1	4	2		<=1	8	>32	<=4		32	16	0.25	<=0.12		>8
321	<=0.25	<=0.25		>16		<=0.25	<=0.25		0.5		>16	16		>16		>1	0.5		<=0.12		1	0.5		<=0.12		>8	2		>8		>8	>8		>8		4	4		<=1		>32	>32		<=4		0.25	<=0.12		>8
322	<=0.25			>16		<=0.25			8		>16			>16		>1			<=0.12		1			<=0.12		8			>8		8			8		4			<=1		>32			16		<=0.12			>8
323		<=0.25		4			<=0.25		<=0.25			>16		>16			0.5		<=0.12			0.5		<=0.12			>8		2			>8		>8			2		<=1			>32		>32			0.25		>8
324	<=0.25	<=0.25		2		<=0.25	<=0.25		<=0.25		>16	16		>16		>1	0.5		<=0.12		1	0.5		<=0.12		8	2		>8		>8	8		8		4	4		<=1		>32	>32		<=4		0.25	<=0.12		>8
325	<=0.25			4		<=0.25			0.5		>16			>16		>1			<=0.12		1			<=0.12		8			2		8			>8		4			<=1		>32			>32		<=0.12			>8
326		<=0.25		2			<=0.25		<=0.25			>16		>16			0.5		<=0.12			0.5		<=0.12			2		>8			>8		4			4		<=1			>32		<=4			<=0.12		>8
327				2					<=0.25					>16					<=0.12					<=0.12					>8					4					<=1					<=4					>8
328	<=0.25	<=0.25		2		<=0.25	<=0.25		<=0.25		>16	16		>16		>1	0.5		<=0.12		1	0.5		<=0.12		>8	2		2		8	>8		8		2	4		<=1		>32	>32		<=4		<=0.12	0.25		>8
329		<=0.25		4			<=0.25		<=0.25			16		>16			0.5		<=0.12			0.5		<=0.12			2		>8			>8		8			4		<=1			>32		<=4			0.25		>8
330	<=0.25			>16		<=0.25			8		>16			>16		>1			<=0.12		1			<=0.12		8			>8		8			8		2			<=1		>32			<=4		0.25			>8
331	<=0.25			4	<=0.25	<=0.25			0.5	2	>16			>16	8	<=0.12			1	1	<=0.12			1	0.5	<=0.25			>8	2	<=1			4	<=1	4			<=1	8	32			32	>32	<=0.12			>8
332				4					0.5					>16					<=0.12					<=0.12					4					8					<=1					16					>8
333	<=0.25	<=0.25		4	<=0.25	<=0.25	<=0.25		0.5	2	>16	16		>16	16	<=0.12	0.5		<=0.12	0.5	<=0.12	0.5		<=0.12	0.5	1	2		4	2	8	>8		8	<=1	4	4		<=1	4	>32	>32		32	16	0.25	<=0.12		>8
334				>16					0.5					>16					<=0.12					<=0.12					>8					>8					<=1					>32					>8
335		<=0.25		2			<=0.25		0.5			16		>16			0.5		<=0.12			0.5		<=0.12			2		>8			8		8			4		<=1			>32		>32			0.5		>8
336	<=0.25		<=0.25	2		<=0.25		<=0.25	<=0.25		>16		NI	>16		>1		<=0.12	<=0.12		1		<=0.12	<=0.12		0.5		<=0.25	>8		>8		<=1	>8		2		16	<=1		>32		>32	<=4		<=0.12		<=0.12	>8
337	<=0.25		<=0.25	4		<=0.25		<=0.25	0.5		>16		NI	>16		>1		<=0.12	1		1		<=0.12	1		>8		<=0.25	>8		8		<=1	4		4		16	<=1		>32		>32	32		<=0.12		<=0.12	>8
338		<=0.25		2			<=0.25		0.5			16		>16			0.5		0.25			0.5		<=0.12			2		>8			8		>8			4		<=1			>32		>32			0.25		>8
339	0.5			2		<=0.25			<=0.25		>16			>16		>1			<=0.12		1			<=0.12		8			>8		>8			4		4			<=1		>32			<=4		0.25			>8
340	<=0.25			2		<=0.25			<=0.25		>16			>16		<=0.12			<=0.12		<=0.12			<=0.12		>8			>8		8			>8		4			2		>32			>32		0.25			>8
341	<=0.25		<=0.25	1	0.5	<=0.25		<=0.25	<=0.25	2	>16		NI	>16	>16	<=0.12		<=0.12	<=0.12	>1	<=0.12		<=0.12	<=0.12	>2	0.5		<=0.25	1	>8	8		<=1	4	>8	4		8	<=1	16	>32		>32	<=4	>32	0.25		<=0.12	8
[truncated: 46 more columns]
